# Supplementary material for: Charge-based interactions through peptide position 4 drive diversity of antigen presentation by human leukocyte antigen class I molecules
Source: PNAS Nexus. 2022 Jul 27;1(3):pgac124. doi: 10.1093/pnasnexus/pgac124 (PMC9391200; doi:10.1093/pnasnexus/pgac124)
Supplement: pgac124_Supplemental_Files [file pgac124_supplemental_files.zip]

Archive with 15 entries (15 files):
- DATABASE S1.xlsx
- SUPPLEMENTARY FIGURES.pdf
- VIDEO S1.mpg
- VIDEO S10.mpg
- VIDEO S11.mpg
- VIDEO S12.mpg
- VIDEO S13.mpg
- VIDEO S2.mpg
- VIDEO S3.mpg
- VIDEO S4.mpg
- VIDEO S5.mpg
- VIDEO S6.mpg
- VIDEO S7.mpg
- VIDEO S8.mpg
- VIDEO S9.mpg
