# Supplementary material for: Charge-based interactions through peptide position 4 drive diversity of antigen presentation by human leukocyte antigen class I molecules
Source: PNAS Nexus. 2022 Jul 27;1(3):pgac124. doi: 10.1093/pnasnexus/pgac124 (PMC9391200; doi:10.1093/pnasnexus/pgac124)
Supplement: pgac124_Supplemental_Files [file pgac124_supplemental_files.zip › DATABASE S1.xlsx]

## Sheet: Supplemental Database 1
				Amino acid	1	2	3	4	5	6	7	8	9	10	11	12	13	14	15	16	17	18	19	20	21	22	23	24	25	26	27	28	29	30	31	32	33	34	35	36	37	38	39	40	41	42	43	44	45
				Amino acid	1	2	3	4	5	6	7	8	9	10	11	12	13	14	15	16	17	18	19	20	21	22	23	24	25	26	27	28	29	30	31	32	33	34	35	36	37	38	39	40	41	42	43	44	45
	%K/R1	% D/E4	%K/R1 & D/E4	Amino acid	1	2	3	4	5	6	7	8	9	10	11	12	13	14	15	16	17	18	19	20	21	22	23	24	25	26	27	28	29	30	31	32	33	34	35	36	37	38	39	40	41	42	43	44	45
	5.62701	15.6752	0.884244	A0101	G	S	H	S	M	R	Y	F	F	T	S	V	S	R	P	G	R	G	E	P	R	F	I	A	V	G	Y	V	D	D	T	Q	F	V	R	F	D	S	D	A	A	S	Q	K	M
	44.9393	15.2111	9.13823	A3601	G	S	H	S	M	R	Y	F	F	T	S	V	S	R	P	G	R	G	E	P	R	F	I	A	V	G	Y	V	D	D	T	Q	F	V	R	F	D	S	D	A	A	S	Q	K	M
	5.22613	27.1357	2.71357	A2902	G	S	H	S	M	R	Y	F	T	T	S	V	S	R	P	G	R	G	E	P	R	F	I	A	V	G	Y	V	D	D	T	Q	F	V	R	F	D	S	D	A	A	S	Q	R	M
	54.3601	25.0325	17.6573	A3002	G	S	H	S	M	R	Y	F	S	T	S	V	S	R	P	G	S	G	E	P	R	F	I	A	V	G	Y	V	D	D	T	Q	F	V	R	F	D	S	D	A	A	S	Q	R	M
	13.7193	42.4481	8.18125	A0201	G	S	H	S	M	R	Y	F	F	T	S	V	S	R	P	G	R	G	E	P	R	F	I	A	V	G	Y	V	D	D	T	Q	F	V	R	F	D	S	D	A	A	S	Q	R	M
	16.1738	44.4855	8.99569	A0202	G	S	H	S	M	R	Y	F	F	T	S	V	S	R	P	G	R	G	E	P	R	F	I	A	V	G	Y	V	D	D	T	Q	F	V	R	F	D	S	D	A	A	S	R	R	M
	9.70464	34.4457	4.29613	A0203	G	S	H	S	M	R	Y	F	F	T	S	V	S	R	P	G	R	G	E	P	R	F	I	A	V	G	Y	V	D	D	T	Q	F	V	R	F	D	S	D	A	A	S	Q	R	M
	13.1409	42.4092	7.66551	A0204	G	S	H	S	M	R	Y	F	F	T	S	V	S	R	P	G	R	G	E	P	R	F	I	A	V	G	Y	V	D	D	T	Q	F	V	R	F	D	S	D	A	A	S	Q	R	M
	20.5528	41.7561	10.9919	A0205	G	S	H	S	M	R	Y	F	Y	T	S	V	S	R	P	G	R	G	E	P	R	F	I	A	V	G	Y	V	D	D	T	Q	F	V	R	F	D	S	D	A	A	S	R	R	M
	19.5584	42.9923	12.0324	A0206	G	S	H	S	M	R	Y	F	Y	T	S	V	S	R	P	G	R	G	E	P	R	F	I	A	V	G	Y	V	D	D	T	Q	F	V	R	F	D	S	D	A	A	S	Q	R	M
	10.6862	41.7604	5.17435	A0207	G	S	H	S	M	R	Y	F	F	T	S	V	S	R	P	G	R	G	E	P	R	F	I	A	V	G	Y	V	D	D	T	Q	F	V	R	F	D	S	D	A	A	S	Q	R	M
	27.8673	45.5344	15.7638	A0211	G	S	H	S	M	R	Y	F	F	T	S	V	S	R	P	G	R	G	E	P	R	F	I	A	V	G	Y	V	D	D	T	Q	F	V	R	F	D	S	D	A	A	S	Q	R	M
	38.4	21.8462	11.3231	A0301	G	S	H	S	M	R	Y	F	F	T	S	V	S	R	P	G	R	G	E	P	R	F	I	A	V	G	Y	V	D	D	T	Q	F	V	R	F	D	S	D	A	A	S	Q	R	M
	14.5297	22.6628	4.83357	A1101	G	S	H	S	M	R	Y	F	Y	T	S	V	S	R	P	G	R	G	E	P	R	F	I	A	V	G	Y	V	D	D	T	Q	F	V	R	F	D	S	D	A	A	S	Q	R	M
	13.0453	22.6749	4.32099	A1102	G	S	H	S	M	R	Y	F	Y	T	S	V	S	R	P	G	R	G	K	P	R	F	I	A	V	G	Y	V	D	D	T	Q	F	V	R	F	D	S	D	A	A	S	Q	R	M
	50	25.7417	17.2775	A3001	G	S	H	S	M	R	Y	F	S	T	S	V	S	R	P	G	S	G	E	P	R	F	I	A	V	G	Y	V	D	D	T	Q	F	V	R	F	D	S	D	A	A	S	Q	R	M
	0.430262	21.3697	0.0358551	A3402	G	S	H	S	M	R	Y	F	Y	T	S	V	S	R	P	G	R	G	E	P	R	F	I	A	V	G	Y	V	D	D	T	Q	F	V	R	F	D	S	D	A	A	S	Q	R	M
	23.4635	26.3289	6.72757	A2301	G	S	H	S	M	R	Y	F	S	T	S	V	S	R	P	G	R	G	E	P	R	F	I	A	V	G	Y	V	D	D	T	Q	F	V	R	F	D	S	D	A	A	S	Q	R	M
	18.8948	24.4207	5.83779	A2402	G	S	H	S	M	R	Y	F	S	T	S	V	S	R	P	G	R	G	E	P	R	F	I	A	V	G	Y	V	D	D	T	Q	F	V	R	F	D	S	D	A	A	S	Q	R	M
	19.2082	23.4604	6.3783	A2407	G	S	H	S	M	R	Y	F	S	T	S	V	S	R	P	G	R	G	E	P	R	F	I	A	V	G	Y	V	D	D	T	Q	F	V	R	F	D	S	D	A	A	S	Q	R	M
	0.0990099	31.9802	0	A2501	G	S	H	S	M	R	Y	F	Y	T	S	V	S	R	P	G	R	G	E	P	R	F	I	A	V	G	Y	V	D	D	T	Q	F	V	R	F	D	S	D	A	A	S	Q	R	M
	0.223547	32.2653	0	A2601	G	S	H	S	M	R	Y	F	Y	T	S	V	S	R	P	G	R	G	E	P	R	F	I	A	V	G	Y	V	D	D	T	Q	F	V	R	F	D	S	D	A	A	S	Q	R	M
	1.41661	24.8551	0.257566	A6802	G	S	H	S	M	R	Y	F	Y	T	S	M	S	R	P	G	R	G	E	P	R	F	I	A	V	G	Y	V	D	D	T	Q	F	V	R	F	D	S	D	A	A	S	Q	R	M
	75.1354	24.5692	20.8272	A3201	G	S	H	S	M	R	Y	F	F	T	S	V	S	R	P	G	R	G	E	P	R	F	I	A	V	G	Y	V	D	D	T	Q	F	V	R	F	D	S	D	A	A	S	Q	R	M
	39.4318	22.0455	12.3864	A3101	G	S	H	S	M	R	Y	F	T	T	S	V	S	R	P	G	R	G	E	P	R	F	I	A	V	G	Y	V	D	D	T	Q	F	V	R	F	D	S	D	A	A	S	Q	R	M
	0.407332	20.0611	0.152749	A3301	G	S	H	S	M	R	Y	F	T	T	S	V	S	R	P	G	R	G	E	P	R	F	I	A	V	G	Y	V	D	D	T	Q	F	V	R	F	D	S	D	A	A	S	Q	R	M
	0.2079	21.7048	0.0831601	A3303	G	S	H	S	M	R	Y	F	T	T	S	V	S	R	P	G	R	G	E	P	R	F	I	A	V	G	Y	V	D	D	T	Q	F	V	R	F	D	S	D	A	A	S	Q	R	M
	0.0512033	19.7645	0	A3401	G	S	H	S	M	R	Y	F	Y	T	S	V	S	R	P	G	R	G	E	P	R	F	I	A	V	G	Y	V	D	D	T	Q	F	V	R	F	D	S	D	A	A	S	Q	R	M
	0.0551876	21.9095	0	A6601	G	S	H	S	M	R	Y	F	Y	T	S	V	S	R	P	G	R	G	E	P	R	F	I	A	V	G	Y	V	D	D	T	Q	F	V	R	F	D	S	D	A	A	S	Q	R	M
	0.435594	21.2197	0.0622278	A6801	G	S	H	S	M	R	Y	F	Y	T	S	V	S	R	P	G	R	G	E	P	R	F	I	A	V	G	Y	V	D	D	T	Q	F	V	R	F	D	S	D	A	A	S	Q	R	M
	60.7529	24.3765	17.4588	A7401	G	S	H	S	M	R	Y	F	F	T	S	V	S	R	P	G	R	G	E	P	R	F	I	A	V	G	Y	V	D	D	T	Q	F	V	R	F	D	S	D	A	A	S	Q	R	M
	17.0905	12.0047	3.37079	B0702	G	S	H	S	M	R	Y	F	Y	T	S	V	S	R	P	G	R	G	E	P	R	F	I	S	V	G	Y	V	D	D	T	Q	F	V	R	F	D	S	D	A	A	S	P	R	E
	26.662	12.5262	4.75857	B0704	G	S	H	S	M	R	Y	F	Y	T	S	V	S	R	P	G	R	G	E	P	R	F	I	S	V	G	Y	V	D	D	T	Q	F	V	R	F	D	S	D	A	A	S	P	R	E
	1.10041	25.447	0.275103	B3501	G	S	H	S	M	R	Y	F	Y	T	A	M	S	R	P	G	R	G	E	P	R	F	I	A	V	G	Y	V	D	D	T	Q	F	V	R	F	D	S	D	A	A	S	P	R	T
	0.9319	26.1649	0.430108	B3503	G	S	H	S	M	R	Y	F	Y	T	A	M	S	R	P	G	R	G	E	P	R	F	I	A	V	G	Y	V	D	D	T	Q	F	V	R	F	D	S	D	A	A	S	P	R	T
	1.50215	25.1073	0.751073	B3507	G	S	H	S	M	R	Y	F	Y	T	A	M	S	R	P	V	R	G	E	P	R	F	I	A	V	G	Y	V	D	D	T	Q	F	V	R	F	D	S	D	A	A	S	P	R	T
	20.4587	15.9324	4.01328	B4201	G	S	H	S	M	R	Y	F	Y	T	S	V	S	R	P	G	R	G	E	P	R	F	I	S	V	G	Y	V	D	D	T	Q	F	V	R	F	D	S	D	A	A	S	P	R	E
	1.28817	23.521	0.572519	B5301	G	S	H	S	M	R	Y	F	Y	T	A	M	S	R	P	G	R	G	E	P	R	F	I	A	V	G	Y	V	D	D	T	Q	F	V	R	F	D	S	D	A	A	S	P	R	T
	0.690608	11.326	0.138122	B0801	G	S	H	S	M	R	Y	F	D	T	A	M	S	R	P	G	R	G	E	P	R	F	I	S	V	G	Y	V	D	D	T	Q	F	V	R	F	D	S	D	A	A	S	P	R	E
	52.4767	24.4154	15.4639	B1301	G	S	H	S	M	R	Y	F	Y	T	A	M	S	R	P	G	R	G	E	P	R	F	I	T	V	G	Y	V	D	D	T	Q	F	V	R	F	D	S	D	A	T	S	P	R	M
	41.7999	22.0192	11.8776	B1302	G	S	H	S	M	R	Y	F	Y	T	A	M	S	R	P	G	R	G	E	P	R	F	I	T	V	G	Y	V	D	D	T	Q	F	V	R	F	D	S	D	A	T	S	P	R	M
	9.49285	10.7932	1.69051	B5201	G	S	H	S	M	R	Y	F	Y	T	A	M	S	R	P	G	R	G	E	P	R	F	I	A	V	G	Y	V	D	D	T	Q	F	V	R	F	D	S	D	A	A	S	P	R	T
	1.71184	15.7632	0.499287	B1402	G	S	H	S	M	R	Y	F	Y	T	A	V	S	R	P	G	R	G	E	P	R	F	I	S	V	G	Y	V	D	D	T	Q	F	V	R	F	D	S	D	A	A	S	P	R	E
	31.0013	18.9345	7.25289	B2705	G	S	H	S	M	R	Y	F	H	T	S	V	S	R	P	G	R	G	E	P	R	F	I	T	V	G	Y	V	D	D	T	L	F	V	R	F	D	S	D	A	A	S	P	R	E
	25.9195	19.569	7.0977	B1501	G	S	H	S	M	R	Y	F	Y	T	A	M	S	R	P	G	R	G	E	P	R	F	I	A	V	G	Y	V	D	D	T	Q	F	V	R	F	D	S	D	A	A	S	P	R	M
	0.790798	23.652	0.287563	B1502	G	S	H	S	M	R	Y	F	Y	T	A	M	S	R	P	G	R	G	E	P	R	F	I	A	V	G	Y	V	D	D	T	Q	F	V	R	F	D	S	D	A	A	S	P	R	M
	30.3904	17.5848	7.66144	B1503	G	S	H	S	M	R	Y	F	Y	T	A	M	S	R	P	G	R	G	E	P	R	F	I	S	V	G	Y	V	D	D	T	Q	F	V	R	F	D	S	D	A	A	S	P	R	E
	1.54052	18.5532	0.535834	B1510	G	S	H	S	M	R	Y	F	Y	T	A	M	S	R	P	G	R	G	E	P	R	F	I	S	V	G	Y	V	D	D	T	Q	F	V	R	F	D	S	D	A	A	S	P	R	E
	2.42522	24.1714	1.13177	B3801	G	S	H	S	M	R	Y	F	Y	T	S	V	S	R	P	G	R	G	E	P	R	F	I	S	V	G	Y	V	D	D	T	Q	F	V	R	F	D	S	D	A	A	S	P	R	E
	2.77308	23.7741	1.35272	B3802	G	S	H	S	M	R	Y	F	Y	T	S	V	S	R	P	G	R	G	E	P	R	F	I	S	V	G	Y	V	D	D	T	Q	F	V	R	F	D	S	D	A	A	S	P	R	E
	#N/A	#N/A	#N/A	B3901	G	S	H	S	M	R	Y	F	Y	T	S	V	S	R	P	G	R	G	E	P	R	F	I	S	V	G	Y	V	D	D	T	Q	F	V	R	F	D	S	D	A	A	S	P	R	E
	0.911392	16.3038	0.455696	B1801	G	S	H	S	M	R	Y	F	H	T	S	V	S	R	P	G	R	G	E	P	R	F	I	S	V	G	Y	V	D	G	T	Q	F	V	R	F	D	S	D	A	A	S	P	R	T
	38.9865	12.7703	6.75676	B3701	G	S	H	S	M	R	Y	F	H	T	S	V	S	R	P	G	R	G	E	P	R	F	I	S	V	G	Y	V	D	D	T	Q	F	V	R	F	D	S	D	A	A	S	P	R	T
	25.9283	25.0079	9.13996	B4001	G	S	H	S	M	R	Y	F	H	T	A	M	S	R	P	G	R	G	E	P	R	F	I	T	V	G	Y	V	D	D	T	L	F	V	R	F	D	S	D	A	T	S	P	R	K
	24.8482	23.5279	8.44996	B4002	G	S	H	S	M	R	Y	F	H	T	S	V	S	R	P	G	R	G	E	P	R	F	I	T	V	G	Y	V	D	D	T	L	F	V	R	F	D	S	D	A	T	S	P	R	K
	32.1212	22.1212	9.78355	B4006	G	S	H	S	M	R	Y	F	H	T	S	V	S	R	P	G	R	G	E	P	R	F	I	T	V	G	Y	V	D	D	T	L	F	V	R	F	D	S	D	A	T	S	P	R	K
	#N/A	#N/A	#N/A	B4101	G	S	H	S	M	R	Y	F	H	T	A	M	S	R	P	G	R	G	E	P	R	F	I	T	V	G	Y	V	D	D	T	L	F	V	R	F	D	S	D	A	T	S	P	R	K
	6.63034	23.7965	2.90645	B4402	G	S	H	S	M	R	Y	F	Y	T	A	M	S	R	P	G	R	G	E	P	R	F	I	T	V	G	Y	V	D	D	T	L	F	V	R	F	D	S	D	A	T	S	P	R	K
	4.77223	27.4403	1.19306	B4403	G	S	H	S	M	R	Y	F	Y	T	A	M	S	R	P	G	R	G	E	P	R	F	I	T	V	G	Y	V	D	D	T	L	F	V	R	F	D	S	D	A	T	S	P	R	K
	4.85232	19.9015	1.61744	B4501	G	S	H	S	M	R	Y	F	H	T	A	M	S	R	P	G	R	G	E	P	R	F	I	T	V	G	Y	V	D	D	T	L	F	V	R	F	D	S	D	A	T	S	P	R	K
	17.4595	23.5982	6.059	B4901	G	S	H	S	M	R	Y	F	H	T	A	M	S	R	P	G	R	G	E	P	R	F	I	T	V	G	Y	V	D	D	T	L	F	V	R	F	D	S	D	A	T	S	P	R	K
	11.8182	19.697	3.48485	B5001	G	S	H	S	M	R	Y	F	H	T	A	M	S	R	P	G	R	G	E	P	R	F	I	T	V	G	Y	V	D	D	T	L	F	V	R	F	D	S	D	A	T	S	P	R	K
	5.08827	27.7259	2.38837	B4601	G	S	H	S	M	R	Y	F	Y	T	A	M	S	R	P	G	R	G	E	P	R	F	I	A	V	G	Y	V	D	D	T	Q	F	V	R	F	D	S	D	A	A	S	P	R	M
	0.260926	13.9596	0	B5101	G	S	H	S	M	R	Y	F	Y	T	A	M	S	R	P	G	R	G	E	P	R	F	I	A	V	G	Y	V	D	D	T	Q	F	V	R	F	D	S	D	A	A	S	P	R	T
	1.12069	16.9828	0.172414	B5401	G	S	H	S	M	R	Y	F	Y	T	A	M	S	R	P	G	R	G	E	P	R	F	I	A	V	G	Y	V	D	D	T	Q	F	V	R	F	D	S	D	A	A	S	P	R	G
	23.6167	11.7409	3.91363	B5501	G	S	H	S	M	R	Y	F	Y	T	A	M	S	R	P	G	R	G	E	P	R	F	I	A	V	G	Y	V	D	D	T	Q	F	V	R	F	D	S	D	A	A	S	P	R	E
	24.9154	13.541	4.40081	B5502	G	S	H	S	M	R	Y	F	Y	T	A	M	S	R	P	G	R	G	E	P	R	F	I	A	V	G	Y	V	D	D	T	Q	F	V	R	F	D	S	D	A	A	S	P	R	E
	16.5901	13.031	2.58324	B5601	G	S	H	S	M	R	Y	F	Y	T	A	M	S	R	P	G	R	G	E	P	R	F	I	A	V	G	Y	V	D	D	T	Q	F	V	R	F	D	S	D	A	A	S	P	R	E
	28.9261	24.8845	10.1617	B1517	G	S	H	S	M	R	Y	F	Y	T	A	M	S	R	P	G	R	G	E	P	R	F	I	A	V	G	Y	V	D	D	T	Q	F	V	R	F	D	S	D	A	A	S	P	R	M
	36.63	19.8718	11.5385	B5701	G	S	H	S	M	R	Y	F	Y	T	A	M	S	R	P	G	R	G	E	P	R	F	I	A	V	G	Y	V	D	D	T	Q	F	V	R	F	D	S	D	A	A	S	P	R	M
	55.8168	20.8746	16.2129	B5703	G	S	H	S	M	R	Y	F	Y	T	A	M	S	R	P	G	R	G	E	P	R	F	I	A	V	G	Y	V	D	D	T	Q	F	V	R	F	D	S	D	A	A	S	P	R	M
	50.2735	16.2606	11.4868	B5801	G	S	H	S	M	R	Y	F	Y	T	A	M	S	R	P	G	R	G	E	P	R	F	I	A	V	G	Y	V	D	D	T	Q	F	V	R	F	D	S	D	A	A	S	P	R	T
	65.5315	16.0991	12.8999	B5802	G	S	H	S	M	R	Y	F	Y	T	A	M	S	R	P	G	R	G	E	P	R	F	I	A	V	G	Y	V	D	D	T	Q	F	V	R	F	D	S	D	A	A	S	P	R	T
	12.0118	23.5814	4.34783	C0102	C	S	H	S	M	K	Y	F	F	T	S	V	S	R	P	G	R	G	E	P	R	F	I	S	V	G	Y	V	D	D	T	Q	F	V	R	F	D	S	D	A	A	S	P	R	G
	11.3978	21.5054	4.19355	C0202	C	S	H	S	M	R	Y	F	Y	T	A	V	S	R	P	S	R	G	E	P	H	F	I	A	V	G	Y	V	D	D	T	Q	F	V	R	F	D	S	D	A	A	S	P	R	G
	2.42881	21.943	0.921273	C0302	G	S	H	S	M	R	Y	F	Y	T	A	V	S	R	P	G	R	G	E	P	H	F	I	A	V	G	Y	V	D	D	T	Q	F	V	R	F	D	S	D	A	A	S	P	R	G
	2.68488	21.2435	1.17758	C0303	G	S	H	S	M	R	Y	F	Y	T	A	V	S	R	P	G	R	G	E	P	H	F	I	A	V	G	Y	V	D	D	T	Q	F	V	R	F	D	S	D	A	A	S	P	R	G
	2.88625	22.2835	1.10357	C0304	G	S	H	S	M	R	Y	F	Y	T	A	V	S	R	P	G	R	G	E	P	H	F	I	A	V	G	Y	V	D	D	T	Q	F	V	R	F	D	S	D	A	A	S	P	R	G
	16.1644	22.3288	4.93151	C0704	C	S	H	S	M	R	Y	F	D	T	A	V	S	R	P	G	R	G	E	P	R	F	I	S	V	G	Y	V	D	D	T	Q	F	V	R	F	D	S	D	A	A	S	P	R	G
	11.1543	30.6881	4.66149	C0801	C	S	H	S	M	R	Y	F	Y	T	A	V	S	R	P	G	R	G	E	P	R	F	I	A	V	G	Y	V	D	D	T	Q	F	V	Q	F	D	S	D	A	A	S	P	R	G
	11.9743	32.3592	5.06058	C1202	C	S	H	S	M	R	Y	F	Y	T	A	V	S	R	P	G	R	G	E	P	R	F	I	A	V	G	Y	V	D	D	T	Q	F	V	R	F	D	S	D	A	A	S	P	R	G
	11.5402	24.1379	4.36782	C1203	C	S	H	S	M	R	Y	F	Y	T	A	V	S	R	P	G	R	G	E	P	R	F	I	A	V	G	Y	V	D	D	T	Q	F	V	R	F	D	S	D	A	A	S	P	R	G
	6.79847	20.7423	2.01179	C1601	C	S	H	S	M	R	Y	F	Y	T	A	V	S	R	P	G	R	G	E	P	R	F	I	A	V	G	Y	V	D	D	T	Q	F	V	R	F	D	S	D	A	A	S	P	R	G
	6.5285	15.6477	1.34715	C1701	G	S	H	S	M	R	Y	F	Y	T	A	V	S	R	P	G	R	G	E	P	R	F	I	A	V	G	Y	V	D	D	T	Q	F	V	R	F	D	S	D	A	A	S	P	R	G
	6.47249	22.3301	1.94175	C0401	G	S	H	S	M	R	Y	F	S	T	S	V	S	W	P	G	R	G	E	P	R	F	I	A	V	G	Y	V	D	D	T	Q	F	V	R	F	D	S	D	A	A	S	P	R	G
	3.9499	20.9056	0.963391	C0403	G	S	H	S	M	R	Y	F	Y	T	A	V	S	R	P	S	R	G	E	P	H	F	I	A	V	G	Y	V	D	D	T	Q	F	V	R	F	D	S	D	A	A	S	P	R	G
	8.80721	24.2718	2.84327	C0501	C	S	H	S	M	R	Y	F	Y	T	A	V	S	R	P	G	R	G	E	P	R	F	I	A	V	G	Y	V	D	D	T	Q	F	V	Q	F	D	S	D	A	A	S	P	R	G
	8.25921	22.2046	2.09657	C0802	C	S	H	S	M	R	Y	F	Y	T	A	V	S	R	P	G	R	G	E	P	R	F	I	A	V	G	Y	V	D	D	T	Q	F	V	Q	F	D	S	D	A	A	S	P	R	G
	6.41994	27.8701	2.56798	C0602	C	S	H	S	M	R	Y	F	D	T	A	V	S	R	P	G	R	G	E	P	R	F	I	S	V	G	Y	V	D	D	T	Q	F	V	R	F	D	S	D	A	A	S	P	R	G
	44.9257	28.9604	18.4406	C0701	C	S	H	S	M	R	Y	F	D	T	A	V	S	R	P	G	R	G	E	P	R	F	I	S	V	G	Y	V	D	D	T	Q	F	V	R	F	D	S	D	A	A	S	P	R	G
	10.2612	29.944	4.75746	C0702	C	S	H	S	M	R	Y	F	D	T	A	V	S	R	P	G	R	G	E	P	R	F	I	S	V	G	Y	V	D	D	T	Q	F	V	R	F	D	S	D	A	A	S	P	R	G
	8.38804	27.8629	3.1364	C1402	C	S	H	S	M	R	Y	F	S	T	S	V	S	R	P	G	R	G	E	P	R	F	I	A	V	G	Y	V	D	D	T	Q	F	V	R	F	D	S	D	A	A	S	P	R	G
	9.7342	27.8017	3.73563	C1403	C	S	H	S	M	R	Y	F	S	T	S	V	S	R	P	G	R	G	E	P	H	F	I	A	V	G	Y	V	D	D	T	Q	F	V	R	F	D	S	D	A	A	S	P	R	G
	38.659	22.4404	13.3796	C1502	C	S	H	S	M	R	Y	F	Y	T	A	V	S	R	P	G	R	G	E	P	H	F	I	A	V	G	Y	V	D	D	T	Q	F	V	R	F	D	S	D	A	A	S	P	R	G
	61.8205	17.5727	12.7686	G0101	G	S	H	S	M	R	Y	F	S	A	A	V	S	R	P	G	R	G	E	P	R	F	I	A	M	G	Y	V	D	D	T	Q	F	V	R	F	D	S	D	S	A	C	P	R	M
	62.3318	18.0867	12.5561	G0103	G	S	H	S	M	R	Y	F	S	A	A	V	S	R	P	G	R	G	E	P	R	F	I	A	M	G	Y	V	D	D	S	Q	F	V	R	F	D	S	D	S	A	C	P	R	M
	67.2109	14.5578	10.8844	G0104	G	S	H	S	M	R	Y	F	S	A	A	V	S	R	P	G	R	G	E	P	R	F	I	A	M	G	Y	V	D	D	T	Q	F	V	R	F	D	S	D	S	A	C	P	R	M
[truncated: 303 more columns]
